# Supplementary material for: Evidence of a tick RNAi pathway by comparative genomics and reverse genetics screen of targets with known loss-of-function phenotypes in Drosophila
Source: BMC Mol Biol. 2009 Mar 26;10:26. doi: 10.1186/1471-2199-10-26 (PMC2676286; doi:10.1186/1471-2199-10-26)
Supplement: Additional File 1 — Table of conserved domains of Dicer proteins identified in R. microplus ESTs with details on ORF length, domain positions, result scores of Pfam search, and scores of BLAST searches. List of Dicer domains identified ESTs in R. microplus. [file 1471-2199-10-26-S1.xls]

## Sheet: Sheet1
Additional File 1. Table of conserved domains of Dicer proteins identified in R. microplus ESTs with details on ORF length, domain positions, result scores of Pfam search, and scores of BLAST searches.
EST		Pfam	Hit		Score		BLAST
ID	ORF [aa]	ID	from [aa]	to [aa]	Bits	e-value	Hit ID	Description	e-value	HSP %ID
TC12167	420	(PF00270) DEAD	71	237	212.1	1.3e-60	XP_393356	PREDICTED: similar to eIF4AIII CG7483-PA isoform 1 [Apis mellifera]	0	397/369 (93%)
		(PF00271) Helicase_C	305	381	132.5	1.2e-36
TC11057	407	(PF00270) DEAD	22	193	116.4	8.3e-32	AAX22124	DEAD-box RNA-dependent helicase p68 [Carassius auratus]	5e-87	385/160 (42%)
		(PF00271) Helicase_C	268	344	29.2	1.5e-05
TC9741	561	(PF00270) DEAD	4	176	115.9	1.2e-31	XP_001624732	predicted protein [Nematostella vectensis] gb|EDO32632.1| predicted protein [Nematostella vectensis]	1e-146	491/255 (52%)
		(PF00271) Helicase_C	244	320	90.3	6.1e-24
TC6864	558	(PF00270) DEAD	12	201	185.1	1.8e-52	XP_969373	PREDICTED: similar to CG9143-PA [Tribolium castaneum]	1e-132	522/259 (50%)
		(PF00271) Helicase_C	292	368	105.9	1.3e-28
TC14966	376	(PF00270) DEAD	132	303			AAH67585	Ddx5 protein [Danio rerio]	1e-145	244/326 (74%)
BEAF919TR	313	(PF00270) DEAD	133	304	237.2	237.2	XP_861802	PREDICTED: similar to Probable RNA-dependent helicase p68 (DEAD-box protein p68) (DEAD-box protein 5) isoform 12 [Canis familiaris]	4e-85	155/261 (59%)
TC10788	304	(PF00270) DEAD	121	287	211.8	1.6e-60	XP_001610166	ATP-dependent RNA helicase, putative [Babesia bovis] gb|EDO06598.1| ATP-dependent RNA helicase, putative [Babesia bovis]	1e-125	246/217 (88%)
BEAD463TR	319	(PF00098) zf-CCHC	1	17	29.3	1.4e-05	BAE44472	Vasa [Botryllus primigenus]	2e-78	341/162 (48%)
		(PF00098) zf-CCHC	25	42	37.4	5e-08
		(PF00098) zf-CCHC	59	16	34.9	2.9e-07
		(PF00270) DEAD	159	319	171.3	2.5e-48
BEAGG19TR	292	(PF00270) DEAD	118	286	166.4	7.5e-47	XP_624946	PREDICTED: similar to DEAD-box helicase Dbp80 [Apis mellifera]	4e-95	285/173 (61%)
TC10062	266	(PF00270) DEAD	51	220	121.9	1.9e-33	AAH67585	Ddx5 protein [Danio rerio]	3e-58	263/112 (43%)
BEAB296TR	277	(PF00270) DEAD	132	277	101.1	3.4e-27	XP_001607535	PREDICTED: similar to DEAD (Asp-Glu-Ala-Asp) box polypeptide 52 [Nasonia vitripennis]	5e-48	310/119 (38%)
BEAGH35TF	150	(PF00270) DEAD	24	150	92.6	1.2e-24	XP_966500	PREDICTED: similar to eukaryotic translation initiation factor 4A2 isoform 1 [Tribolium castaneum]	1e-62	149/118 (79%)
TC10168	351	(PF00271) Helicase_C	122	198	106	1.1e-28	XP_001604324	PREDICTED: similar to RE48840p [Nasonia vitripennis]	1e-145	359/253 (70%)
TC6532	347	(PF00271) Helicase_C	141	217	105.4	1.8e-28	XP_392325	PREDICTED: similar to Dead-box-1 CG9054-PA isoform 1 [Apis mellifera]	1e-156	342/250 (73%)
TC12795	182	(PF00271) Helicase_C	61	137	101.3	3e-27	XP_001864320	ATP-dependent RNA helicase WM6 [Culex pipiens quinquefasciatus]	3e-83	182/166 (91%)
TC8473	284	(PF00271) Helicase_C	1	75	98.3	2.4e-26	XP_001633398	predicted protein [Nematostella vectensis] gb|EDO41335.1| predicted protein [Nematostella vectensis]	3e-78	294/144 (49%)
BEAGF73TF	196	(PF00271) Helicase_C	1	78	93.1	8.5e-25	XP_783941	PREDICTED: similar to PASG [Strongylocentrotus purpuratus] ref|XP_001194026.1| PREDICTED: similar to PASG [Strongylocentrotus purpuratus]	2e-51	153/98 (64%)
TC6526	322	(PF00271) Helicase_C	186	264	86.6	8e-23	XP_420485	PREDICTED: similar to helicase SMARCAD1 [Gallus gallus]	2e-94	325/182 (56%)
TC7393	387	(PF00271) Helicase_C	59	142	61.9	2.2e-15	XP_001611061	ATP-dependent RNA helicase, putative [Babesia bovis T2Bo] gb|EDO07493.1| ATP-dependent RNA helicase, putative [Babesia bovis]	1e-126	358/217 (61%)
BEAC092TF	187	(PF00271) Helicase_C	66	136	33.3	8.8e-07	AAX22124	DEAD-box RNA-dependent helicase p68 [Carassius auratus]	1e-40	77/181 (42%)
BEACG70TR	195	(PF00271) Helicase_C	74	150	24.5	0.00034	AAX22124	DEAD-box RNA-dependent helicase p68 [Carassius auratus]	7e-25	189/59 (31%)
TC10409	261	(PF00097) zf-C3HC4	22	67	17.8	0.00085	XP_861216	PREDICTED: similar to SNF2 histone linker PHD RING helicase isoform 3 [Canis familiaris]	4e-65	266/120 (45%)
		(PF00271) Helicase_C	136	211	22.3	0.00053
TC14532	205	(PF00271) Helicase_C	74	154	20.2	0.0008	XP_682993	PREDICTED: hypothetical protein isoform 1 [Danio rerio]	3e-34	185/75 (41%)
TC9392	85	(PF00271) Helicase_C	1	46	33	1.1e-06	XP_966500	PREDICTED: similar to eukaryotic translation initiation factor 4A2 isoform 1 [Tribolium castaneum]	2e-28	85/68 (80%)
TC12357	424	(PF00035) dsrm	24	88	60.2	7.1e-15	XP_001606035.1	PREDICTED: similar to staufen [Nasonia vitripennis]	1e-73	177/412 (42%)
		(PF00035) dsrm	141	206	58.7	2e-14
		(PF00035) dsrm	335	399	16.3	0.05
TC9337	250	(PF00636) Rnase III	119	228	23.3	5.7e-05	NP_498761	DiCer Related family member (dcr-1) [Caenorhabditis elegans]	8e-12	45/185 (24%)
