# Supplementary material for: Evidence of a tick RNAi pathway by comparative genomics and reverse genetics screen of targets with known loss-of-function phenotypes in Drosophila
Source: BMC Mol Biol. 2009 Mar 26;10:26. doi: 10.1186/1471-2199-10-26 (PMC2676286; doi:10.1186/1471-2199-10-26)
Supplement: Additional File 6 — GenBank accessions for clones for R. microplus tentative consensus sequences identified in this study. [file 1471-2199-10-26-S6.xls]

## Sheet: fasta_vs_other_ests_rmi.bln
Additional File 6. GenBank accessions for clones for R. microplus tentative consensus sequences identified in this study.
Query Accession	Hit Accession	Reference in manuscript	TABLE No.
TC13769	CK183365.1	Ago-1	1
	CK183703.1
TC6448	CV451099.1	Ago-1	1
	CV454016.1
	CK183702.1
	CV451098.1
	CV454015.1
	CK183364.1
TC8091	CK186773.1	Ago-2	1
	CK185080.1
TC5984	CV435952	Cog3	1
	CV455929
	CV445042
	CV444885
	CV445041
	CV442353
	CV455928
	CV435951
	CV444884
	CV435741
BEADT89TR	CV437703	PiK59F	1
TC6954	CK179039	CG3911	1
	CK179038
	CV439893
	CV439892
TC10346	CV456097	Chc	1
	CK183115
	CK183114
TC6127	CK181171	AP-50	1
	CK182132
	CK186208
	CK181170
	CK186207
	CK173077
	CK173076
	CK182131
	EW679797
MPAAN09TR	CK186514	Rsd-3	1
BEAEL55TR	CV442379	EGO-1	1
BEADR88TR	CV437368	Epn-1	1
TC12854	CV435814	Lt	1
	CK188866
	CV438728
	CK188865
	CV435813
TC10823	CK183828	VhaSFD	1
	CK183829
TC14966	CV449232	Rm62	1
	CV440150
TC9046	CK178736	Sap-r	1
	CV436996
	CV452953
	CK183172
	CK183172
	CV439591
	CV439590
	CV449933
	CV452269
	CK178735
	CV436995
	CV452268
	CV449932
	CV452952
BEAFW62TR	CV450358	TudorSN	1
TC9381	CK186748	Gmer	1
	CV440369
	CK186747
	CV440368
	CK176334
	CK176333
	CK182607
TC14816	CV437264	CG5161	1
	CV437263
	EW679854
	CK184713
TC8075	CV437001	Egh	1
	CK178687
TC9347	CK181134	Armitage	1
	CK176040
	CK175304
	CK181133
	CV439273
	CK176039
	CK175303
BEAE145TR	CV438962	FMRp	1
BEAGW52TR	CV456375	Rab7	1
TC6395	CV439856	CG4572	1
	CV442311
	CV442310
	CV439855
	CV443311
	CV443310
MPAA174TR	FG305581	Vha16	1
TC10417	CK190478.1	Rpt1	2
	CK190477.1
	CV440528.1
TC12182	CK173834.1	His3.3A	2
	CK173833.1
	CV440820.1
	CK189972.1
	CK185796.1
	CK185795.1
	CK189971.1
	CV440819.1
	CK175619.1
	CK182529.1
	CV445216.1
	CV452204.1
	CV445215.1
TC12306	CV453257.1	RpL8	2
	CV455499.1
	CV453258.1
	CK187228.1
	CV437628.1
	CK187227.1
	CK173912.1
	EW679859.1
	CV455498.1
	CV437629.1
	CK173911.1
TC12372	CK178708.1	RpL10Ab	2
	CV454600.1
	CK192735.1
	CV445933.1
	CK176368.1
	CK176367.1
	CK192734.1
	EW679454.1
	CV451848.1
	CV451847.1
	EW679401.1
TC12393	CK177284.1	RpS13	2
	CV453063.1
	CK177283.1
	CV454204.1
	CK181629.1
	CV444999.1
	CK175535.1
	CK175534.1
	CV444998.1
TC13930	CK176476.1	Tbp-1	2
	CK176475.1
TC5762	CK189292.1	sop	2
	CK189291.1
	CK186785.1
	CK180980.1
	CK180979.1
	CK176118.1
	CK189060.1
	CK176117.1
	CK177187.1
	CV439243.1
	CV450637.1
	CV437505.1
	CV442438.1
	CV442437.1
	CV446636.1
	CK189059.1
	CK186784.1
	CV446635.1
	CV450636.1
	CV439242.1
	EW679437.1
	CK173677.1
TC5823	CK173585.1	ATPsyn	2
	CK176189.1
	CV446456.1
	CV438934.1
	CV438935.1
	CK174830.1
	CK185798.1
	CK176188.1
	CK173584.1
	CK180008.1
	CK185797.1
	CK180007.1
	CK182922.1
	CK182923.1
	CK186111.1
	CK174829.1
	CK186110.1
TC6116	CV441433.1	His3.3A	2
	CK187918.1
	CV442167.1
	CV442166.1
	CV442294.1
	CV441432.1
	CK187917.1
	CV442293.1
TC6372	CK182934.1	Ubi-p63E	2
	CK182935.1
	CV449307.1
	CV449306.1
	CK181130.1
	CK181129.1
TC9037	CK175187.1	RpL11-PA	2
	EW679227.1
	CK174735.1
	CK175186.1
	EW679908.1
	CV452915.1
	CV443829.1
	CV436370.1
	CK189935.1
	CV443828.1
	CV452914.1
	CK189934.1
	CV436369.1
	EW679235.1
	EW678860.1
	EW679429.1
	EW678980.1
TC9417	CK184629.1	CG2807	2
	CK191379.1
	CK192658.1
	CK192657.1
	CK191378.1
	CK177541.1
	CK177540.1
TC9852	CK185895.1	Pros26.4	2
	CV438900.1
	CK185894.1
	CV438899.1
